# Supplementary material for: A Systems Biology Approach Towards a Comprehensive Understanding of Ferroptosis
Source: Int J Mol Sci. 2024 Nov 2;25(21):11782. doi: 10.3390/ijms252111782 (PMC11546516; doi:10.3390/ijms252111782)
Supplement: Supplementary file 1 [file ijms-25-11782-s001.zip]

Archive with 9 entries (8 files):
- Kinetic equations/
- Kinetic equations/Antioxidant System.html
- Kinetic equations/Fenton’s Reaction.html
- Kinetic equations/GSH synthesis.html
- Kinetic equations/Iron Metabolism.html
- Kinetic equations/Lipid Peroxidation.html
- Kinetic equations/Lipid Synthesis.html
- Kinetic equations/Pentose Phosphate Pathway.html
- Supplementary materials.pdf
